# Supplementary material for: Safe mobility, socioeconomic inequalities, and aging: A 12-year multilevel interrupted time-series analysis of road traffic death rates in a Latin American country
Source: PLoS One. 2020 Jan 7;15(1):e0224545. doi: 10.1371/journal.pone.0224545 (PMC6946134; doi:10.1371/journal.pone.0224545)
Supplement: S1 Data — (CSV) [file pone.0224545.s001.csv]

year	region	deaths	vehicles	rmn_off	pmc_off	rmn_inv	pmc_inv	rmn_index	pmc_index	death_rates	time	ln_vehicles	ctime	law	tl
2002	1	7	89610	4.988369	5.3814344	.12518346	.98780674	3	4	.7811628	1	2.1928818	-4	0	0
2003	1	10	95791	4.988369	5.632071	.12518346	.5389266	3	5	1.0439394	2	2.2595837	-3	0	0
2004	1	9	98751	4.988369	4.8631268	.12518346	.41392183	3	5	.91138315	3	2.2900164	-2	0	0
2005	1	7	97858	4.988369	6.00283	.12518346	.62932861	3	4	.7153222	4	2.2809324	-1	0	0
2006	1	14	105848	4.988369	7.835206	.12518346	1.1249517	3	2	1.3226514	5	2.3594191	0	0	0
2007	1	18	113630	4.988369	6.3711133	.12518346	.80526429	3	1	1.5840887	6	2.4303625	1	1	1
2008	1	19	119160	4.988369	4.8783579	.12518346	.68721908	3	2	1.5944948	7	2.4778821	2	1	2
2009	1	11	129124	4.988369	7.4260573	.12518346	1.415453	3	3	.85189432	8	2.5581882	3	1	3
2010	1	12	141011	4.988369	10.735081	.12518346	1.2414697	3	3	.85099745	9	2.6462529	4	1	4
2011	1	15	154175	4.988369	10.331466	.12518346	2.0218017	3	4	.97292036	10	2.7355032	5	1	5
2012	1	14	167940	4.988369	10.237815	.12518346	1.5319841	3	1	.83363104	11	2.8210218	6	1	6
2013	1	17	179760	4.988369	10.687225	.12518346	2.051455	3	1	.94570541	12	2.8890376	7	1	7
2002	2	2	85340	2.6637106	6.1567178	-.23862058	.78620875	1	3	.23435669	1	2.1440582	-4	0	0
2003	2	7	77798	2.6637106	9.2713318	-.23862058	.83937454	1	5	.89976609	2	2.0515306	-3	0	0
2004	2	8	82478	2.6637106	5.932507	-.23862058	.984725	1	5	.96995562	3	2.1099465	-2	0	0
2005	2	9	88968	2.6637106	8.0241928	-.23862058	.83395821	1	3	1.0115997	4	2.1856916	-1	0	0
2006	2	7	98909	2.6637106	5.8314452	-.23862058	.99706709	1	1	.70772123	5	2.2916152	0	0	0
2007	2	8	106399	2.6637106	6.8064828	-.23862058	.88034129	1	1	.75188679	6	2.3646111	1	1	1
2008	2	6	113944	2.6637106	6.4424162	-.23862058	1.4320297	1	3	.52657443	7	2.4331219	2	1	2
2009	2	11	116810	2.6637106	7.5328021	-.23862058	1.4448097	1	5	.94170022	8	2.4579637	3	1	3
2010	2	8	128124	2.6637106	5.8051801	-.23862058	.91067433	1	5	.62439513	9	2.5504134	4	1	4
2011	2	8	130105	2.6637106	8.3135405	-.23862058	.97630143	1	4	.61488795	10	2.5657568	5	1	5
2012	2	8	154255	2.6637106	7.9477177	-.23862058	1.6417352	1	2	.51862174	11	2.736022	6	1	6
2013	2	7	167440	2.6637106	12.317457	-.23862058	1.722356	1	2	.41806021	12	2.8180399	7	1	7
2002	3	5	40593	.84272861	2.0105348	.3767302	.20019588	4	5	1.2317395	1	1.4010105	-4	0	0
2003	3	7	41280	.84272861	4.4084749	.3767302	.63701552	4	5	1.6957364	2	1.417793	-3	0	0
2004	3	6	43152	.84272861	4.1860471	.3767302	.77544683	4	5	1.3904338	3	1.4621437	-2	0	0
2005	3	2	45445	.84272861	6.3673778	.3767302	.89421952	4	3	.44009241	4	1.5139177	-1	0	0
2006	3	5	48517	.84272861	5.95506	.3767302	.47662145	4	1	1.0305666	5	1.5793291	0	0	0
2007	3	7	50845	.84272861	8.02145	.3767302	.54930949	4	1	1.3767332	6	1.6261967	1	1	1
2008	3	6	56061	.84272861	8.9463673	.3767302	1.2450866	4	1	1.0702628	7	1.7238553	2	1	2
2009	3	4	58440	.84272861	10.078908	.3767302	2.25859	4	4	.68446273	8	1.7654155	3	1	3
2010	3	7	62509	.84272861	9.4421282	.3767302	.84669733	4	3	1.1198387	9	1.8327254	4	1	4
2011	3	13	71254	.84272861	10.719596	.3767302	1.4621134	4	2	1.824459	10	1.9636658	5	1	5
2012	3	11	81741	.84272861	10.39507	.3767302	1.7854954	4	1	1.3457139	11	2.1009705	6	1	6
2013	3	10	87930	.84272861	9.8507767	.3767302	2.3187909	4	1	1.1372683	12	2.1739559	7	1	7
2002	4	10	75334	-.45914841	6.1412354	-.59417176	.91617274	2	5	1.3274219	1	2.0193465	-4	0	0
2003	4	9	77135	-.45914841	6.3592649	-.59417176	1.054871	2	5	1.1667855	2	2.0429721	-3	0	0
2004	4	11	82023	-.45914841	6.7241225	-.59417176	.83320034	2	5	1.3410872	3	2.1044147	-2	0	0
2005	4	10	88282	-.45914841	6.9149122	-.59417176	.99089932	2	4	1.1327337	4	2.1779511	-1	0	0
2006	4	7	93177	-.45914841	6.5430951	-.59417176	1.1163778	2	2	.75125837	5	2.2319157	0	0	0
2007	4	8	101611	-.45914841	9.0358305	-.59417176	1.0326456	2	2	.78731632	6	2.3185668	1	1	1
2008	4	12	110845	-.45914841	7.9061193	-.59417176	1.1254628	2	1	1.0825928	7	2.4055476	2	1	2
2009	4	13	118835	-.45914841	8.1071215	-.59417176	1.2678468	2	3	1.0939538	8	2.4751508	3	1	3
2010	4	14	128816	-.45914841	7.4213591	-.59417176	1.1589639	2	2	1.0868216	9	2.5558	4	1	4
2011	4	19	144657	-.45914841	7.2435379	-.59417176	1.3627361	2	2	1.3134518	10	2.6717803	5	1	5
2012	4	9	161410	-.45914841	7.5858579	-.59417176	1.2848482	2	1	.55758625	11	2.7813625	6	1	6
2013	4	9	178122	-.45914841	10.399329	-.59417176	1.305557	2	1	.50527167	12	2.8798835	7	1	7
2002	5	33	257505	-.96645403	6.7101884	-.7153734	1.0421931	4	4	1.2815285	1	3.2484541	-4	0	0
2003	5	39	260161	-.96645403	7.712409	-.7153734	1.0039965	4	5	1.4990717	2	3.2587156	-3	0	0
2004	5	18	264185	-.96645403	6.6596928	-.7153734	1.1197429	4	5	.68134075	3	3.2740645	-2	0	0
2005	5	35	276951	-.96645403	6.8668919	-.7153734	1.1675739	4	5	1.2637614	4	3.3212554	-1	0	0
2006	5	32	277017	-.96645403	6.8593702	-.7153734	1.0819724	4	2	1.1551638	5	3.3214939	0	0	0
2007	5	31	287282	-.96645403	7.2304468	-.7153734	1.2052448	4	1	1.0790792	6	3.3578792	1	1	1
2008	5	22	307010	-.96645403	7.1184039	-.7153734	1.1848397	4	3	.71658903	7	3.4242952	2	1	2
2009	5	30	323217	-.96645403	7.5597744	-.7153734	1.1426768	4	4	.92816901	8	3.4757388	3	1	3
2010	5	31	335627	-.96645403	7.8452282	-.7153734	1.1632785	4	3	.92364442	9	3.5134153	4	1	4
2011	5	29	365657	-.96645403	8.6714535	-.7153734	1.0980604	4	3	.79309297	10	3.5991106	5	1	5
2012	5	31	395701	-.96645403	8.6227369	-.7153734	1.1084371	4	1	.78341979	11	3.6780739	6	1	6
2013	5	31	439392	-.96645403	8.5251894	-.7153734	1.1315663	4	1	.70552033	12	3.7828069	7	1	7
2002	6	24	124949	-.25473022	4.7603149	-.51835078	.94531596	2	4	1.9207836	1	2.5253205	-4	0	0
2003	6	25	123377	-.25473022	6.2291799	-.51835078	1.0379291	2	3	2.0263095	2	2.5126595	-3	0	0
2004	6	23	125131	-.25473022	5.0466609	-.51835078	1.0229273	2	4	1.8380737	3	2.5267761	-2	0	0
2005	6	18	138491	-.25473022	7.2267036	-.51835078	.92733932	2	2	1.2997235	4	2.6282203	-1	0	0
2006	6	30	143066	-.25473022	6.8676143	-.51835078	.95216388	2	3	2.0969343	5	2.6607211	0	0	0
2007	6	29	150205	-.25473022	7.3002253	-.51835078	1.1793647	2	4	1.9306947	6	2.7094159	1	1	1
2008	6	27	163045	-.25473022	8.0934868	-.51835078	1.2636443	2	4	1.6559845	7	2.7914412	2	1	2
2009	6	15	169362	-.25473022	9.0573044	-.51835078	1.4943899	2	5	.88567686	8	2.8294532	3	1	3
2010	6	32	184421	-.25473022	8.519702	-.51835078	1.2733773	2	4	1.7351604	9	2.9146361	4	1	4
2011	6	24	199126	-.25473022	8.9801779	-.51835078	1.009052	2	3	1.2052671	10	2.9913528	5	1	5
2012	6	17	219324	-.25473022	9.5494709	-.51835078	1.2171673	2	1	.77510899	11	3.087965	6	1	6
2013	6	30	226890	-.25473022	8.7509441	-.51835078	1.1269104	2	1	1.3222266	12	3.1218803	7	1	7
2002	7	31	129378	-1.6816645	7.0400705	-.19593287	1.0658101	4	5	2.3960798	1	2.5601532	-4	0	0
2003	7	31	135115	-1.6816645	7.0109072	-.19593287	.67020303	4	5	2.2943418	2	2.6035411	-3	0	0
2004	7	34	133752	-1.6816645	4.7421012	-.19593287	.65543395	4	5	2.5420182	3	2.5934021	-2	0	0
2005	7	23	141262	-1.6816645	5.5871081	-.19593287	.8842448	4	3	1.6281803	4	2.6480312	-1	0	0
2006	7	33	154037	-1.6816645	6.2704263	-.19593287	.76799834	4	2	2.1423423	5	2.7346077	0	0	0
2007	7	39	166793	-1.6816645	6.401186	-.19593287	1.0446283	4	3	2.3382275	6	2.8141685	1	1	1
2008	7	38	186455	-1.6816645	7.6149039	-.19593287	1.2834789	4	3	2.0380254	7	2.9256048	2	1	2
2009	7	32	194227	-1.6816645	8.9416161	-.19593287	1.7099826	4	4	1.6475568	8	2.9664426	3	1	3
2010	7	35	226794	-1.6816645	8.1331301	-.19593287	1.3835821	4	2	1.5432507	9	3.1214571	4	1	4
2011	7	28	244369	-1.6816645	9.8356457	-.19593287	1.3164152	4	2	1.1458082	10	3.1960943	5	1	5
2012	7	30	264256	-1.6816645	9.1191416	-.19593287	1.3554155	4	1	1.1352627	11	3.2743332	6	1	6
2013	7	27	283241	-1.6816645	9.6855469	-.19593287	1.3123887	4	1	.95325184	12	3.343713	7	1	7
2002	8	29	216643	-1.8388271	7.829134	-.58543968	1.0529853	5	4	1.3386078	1	3.0756657	-4	0	0
2003	8	47	224026	-1.8388271	6.8264236	-.58543968	.96371943	5	3	2.0979707	2	3.1091771	-3	0	0
2004	8	58	233521	-1.8388271	6.7346296	-.58543968	.92015028	5	4	2.4837167	3	3.150687	-2	0	0
2005	8	39	250421	-1.8388271	7.178998	-.58543968	.89043182	5	4	1.5573773	4	3.2205584	-1	0	0
2006	8	41	277001	-1.8388271	6.8969903	-.58543968	.89039224	5	3	1.480139	5	3.3214359	0	0	0
2007	8	40	292839	-1.8388271	7.2378697	-.58543968	1.1921979	5	4	1.3659383	6	3.3770378	1	1	1
2008	8	59	309889	-1.8388271	7.1582584	-.58543968	1.1340429	5	2	1.9039075	7	3.433629	2	1	2
2009	8	44	321364	-1.8388271	7.2018452	-.58543968	1.1626594	5	4	1.369164	8	3.4699893	3	1	3
2010	8	39	351884	-1.8388271	7.9324946	-.58543968	1.2370658	5	3	1.1083198	9	3.5607164	4	1	4
2011	8	46	390530	-1.8388271	8.7455387	-.58543968	1.2884214	5	4	1.1778865	10	3.6649196	5	1	5
2012	8	53	423154	-1.8388271	8.3150644	-.58543968	1.2434554	5	2	1.2524991	11	3.745151	6	1	6
2013	8	59	456368	-1.8388271	8.3245401	-.58543968	1.4740597	5	1	1.2928163	12	3.8207145	7	1	7
2002	9	28	95609	-2.7008305	9.1781406	-.22098398	.79497325	5	1	2.9285946	1	2.2576818	-4	0	0
2003	9	19	98762	-2.7008305	7.569346	-.22098398	.91887188	5	1	1.9238168	2	2.2901278	-3	0	0
2004	9	25	101962	-2.7008305	6.5870285	-.22098398	.99183941	5	2	2.4518938	3	2.322015	-2	0	0
2005	9	18	109238	-2.7008305	6.3001599	-.22098398	.82306087	5	3	1.6477783	4	2.390944	-1	0	0
2006	9	15	109725	-2.7008305	6.9775667	-.22098398	.63451993	5	2	1.367054	5	2.3953922	0	0	0
2007	9	22	117495	-2.7008305	7.499577	-.22098398	.97091168	5	2	1.8724201	6	2.4638107	1	1	1
2008	9	28	123439	-2.7008305	7.1434622	-.22098398	1.3796612	5	5	2.2683268	7	2.5131619	2	1	2
2009	9	20	128324	-2.7008305	7.5991392	-.22098398	1.6119173	5	5	1.5585549	8	2.5519731	3	1	3
2010	9	30	139550	-2.7008305	7.8221426	-.22098398	1.3315214	5	5	2.1497672	9	2.6358378	4	1	4
2011	9	27	151366	-2.7008305	8.1763229	-.22098398	1.2315609	5	4	1.7837559	10	2.7171156	5	1	5
2012	9	25	164926	-2.7008305	7.6080027	-.22098398	1.4939361	5	2	1.5158314	11	2.8029118	6	1	6
2013	9	23	180718	-2.7008305	7.920898	-.22098398	1.2668079	5	1	1.2727011	12	2.8943527	7	1	7
2002	10	22	121903	-2.7981644	6.0414419	.085867882	.51807469	3	3	1.8047136	1	2.5006406	-4	0	0
2003	10	30	122591	-2.7981644	5.5249949	.085867882	.87063158	3	3	2.4471617	2	2.5062685	-3	0	0
2004	10	34	126553	-2.7981644	6.3588495	.085867882	.63358819	3	4	2.6866214	3	2.5380762	-2	0	0
2005	10	30	138071	-2.7981644	6.9072862	.085867882	.62310833	3	3	2.1727951	4	2.6251829	-1	0	0
2006	10	23	151079	-2.7981644	7.9242721	.085867882	.73975533	3	2	1.5223824	5	2.7152178	0	0	0
2007	10	31	159471	-2.7981644	8.3712692	.085867882	.80664599	3	1	1.943927	6	2.7692771	1	1	1
2008	10	32	178109	-2.7981644	9.031332	.085867882	1.0174003	3	3	1.7966526	7	2.8798106	2	1	2
2009	10	32	186933	-2.7981644	8.0590582	.085867882	1.7463052	3	5	1.7118433	8	2.9281652	3	1	3
2010	10	23	198673	-2.7981644	7.763876	.085867882	1.4175777	3	5	1.1576812	9	2.9890752	4	1	4
2011	10	19	213531	-2.7981644	7.7859707	.085867882	1.4158788	3	3	.88980055	10	3.061197	5	1	5
2012	10	23	232231	-2.7981644	8.1613865	.085867882	1.6678983	3	2	.99039316	11	3.1451476	6	1	6
2013	10	33	253329	-2.7981644	8.4520521	.085867882	1.9927176	3	1	1.3026539	12	3.2321041	7	1	7
2002	11	0	12261	-2.8756032	5.7884722	2.5063624	.018589003	2	4	0	1	.20383839	-4	0	0
2003	11	0	13060	-2.8756032	6.4045091	2.5063624	.86364871	2	5	0	2	.26696903	-3	0	0
2004	11	1	13781	-2.8756032	6.8414474	2.5063624	.57889056	2	5	.72563672	3	.32070574	-2	0	0
2005	11	2	15289	-2.8756032	7.7432361	2.5063624	-.12150667	2	5	1.30813	4	.42454854	-1	0	0
2006	11	2	16933	-2.8756032	7.620007	2.5063624	.93874806	2	1	1.1811256	5	.52667928	0	0	0
2007	11	3	16589	-2.8756032	6.7313409	2.5063624	1.0105793	2	1	1.8084272	6	.50615472	1	1	1
2008	11	3	17992	-2.8756032	6.7210727	2.5063624	-.029438835	2	2	1.6674078	7	.58734214	2	1	2
2009	11	2	19749	-2.8756032	8.6447401	2.5063624	4.0640936	2	4	1.0127095	8	.68051779	3	1	3
2010	11	1	21561	-2.8756032	7.981019	2.5063624	1.2762605	2	4	.46380037	9	.76830101	4	1	4
2011	11	4	23293	-2.8756032	7.8813014	2.5063624	1.6420609	2	2	1.7172542	10	.84556782	5	1	5
2012	11	1	32888	-2.8756032	8.5925732	2.5063624	1.0344551	2	2	.30406228	11	1.1905228	6	1	6
2013	11	1	28568	-2.8756032	9.4320707	2.5063624	2.1732013	2	1	.35004202	12	1.0497022	7	1	7
2002	12	3	38928	.71307755	8.7529564	.9312042	1.1813902	1	4	.77065349	1	1.3591287	-4	0	0
2003	12	4	38481	.71307755	7.1073847	.9312042	.94323218	1	5	1.039474	2	1.3475795	-3	0	0
2004	12	6	41623	.71307755	6.6031141	.9312042	.81419057	1	5	1.4415107	3	1.4260678	-2	0	0
2005	12	4	44287	.71307755	9.3037024	.9312042	.73313445	1	4	.90319961	4	1.4881061	-1	0	0
2006	12	3	45018	.71307755	7.7630062	.9312042	.34406316	1	2	.66640013	5	1.5044773	0	0	0
2007	12	3	43473	.71307755	7.5485029	.9312042	.81854784	1	1	.6900835	6	1.469555	1	1	1
2008	12	9	45263	.71307755	7.6905231	.9312042	.50080705	1	2	1.988379	7	1.5099049	2	1	2
2009	12	2	47336	.71307755	6.8361802	.9312042	1.0392005	1	5	.4225114	8	1.5546861	3	1	3
2010	12	5	50150	.71307755	5.9850388	.9312042	1.2851498	1	4	.99700898	9	1.6124334	4	1	4
2011	12	4	52986	.71307755	6.9306893	.9312042	1.3655318	1	2	.75491637	10	1.6674427	5	1	5
2012	12	4	54141	.71307755	7.4088845	.9312042	2.0804813	1	1	.73881161	11	1.6890067	6	1	6
2013	12	3	59998	.71307755	8.451808	.9312042	2.3438516	1	1	.50001669	12	1.7917261	7	1	7
2002	13	110	930464	4.3675356	6.4317884	-.95647532	1.0340542	1	2	1.1822059	1	4.5330982	-4	0	0
2003	13	107	942447	4.3675356	5.6479697	-.95647532	.99740368	1	4	1.1353424	2	4.5458946	-3	0	0
2004	13	95	1004750	4.3675356	4.714283	-.95647532	1.0108873	1	5	.94550884	3	4.6099091	-2	0	0
2005	13	94	1066785	4.3675356	8.0948324	-.95647532	1.0481302	1	4	.88115227	4	4.6698198	-1	0	0
2006	13	88	1137565	4.3675356	10.458779	-.95647532	1.1572465	1	3	.77358216	5	4.7340603	0	0	0
2007	13	90	1217938	4.3675356	8.2511101	-.95647532	1.2442424	1	3	.73895389	6	4.8023295	1	1	1
2008	13	81	1291838	4.3675356	7.4121208	-.95647532	1.2275906	1	3	.62701362	7	4.8612361	2	1	2
2009	13	60	1325367	4.3675356	6.9617076	-.95647532	1.2721604	1	4	.45270479	8	4.8868594	3	1	3
2010	13	91	1406403	4.3675356	7.2942739	-.95647532	1.1122053	1	3	.64704072	9	4.9462056	4	1	4
2011	13	98	1513678	4.3675356	8.0291014	-.95647532	1.1284546	1	3	.64742965	10	5.0197124	5	1	5
2012	13	80	1621946	4.3675356	7.6574745	-.95647532	1.1294138	1	2	.49323466	11	5.0887966	6	1	6
2013	13	99	1721328	4.3675356	9.4283447	-.95647532	1.0877928	1	2	.57513732	12	5.1482663	7	1	7
